# Supplementary material for: Foliar herbivory increases sucrose concentration in bracteal extrafloral nectar of cotton
Source: PLoS One. 2021 Oct 29;16(10):e0258836. doi: 10.1371/journal.pone.0258836 (PMC8555782; doi:10.1371/journal.pone.0258836)
Supplement: S1 Dataset — Concentrations are in mg/mL. The first column, “Identifier”, provides the ID number assigned to the plant sampled. The “Status” column describes whether the sample was taken before herbivory (CON, short for “constitutive”) or after approx. 3 days of herbivory (IND, short for “induced”). Each plant was sampled twice, before and after herbivory, thus each ID number in the Identifier column appears twice. (CSV) [file pone.0258836.s001.csv]

Identifier	Status	Sucrose	Glucose	Fructose
1	CON	51.4	296.3	282.3
2	CON	76.8	410.3	396.1
3	CON	41	272.3	260.6
4	CON	38.5	317.8	307.3
5	CON	27.3	135.9	135
6	CON	31.7	283.4	272.3
7	CON	103.1	479	462.1
8	CON	106.6	595.8	564.2
9	CON	40.5	137.8	131.8
10	CON	135.1	622.2	581.7
11	CON	79.3	494.6	465.9
12	CON	79.3	494.6	465.9
13	CON	51.4	439.7	417
14	CON	35.3	195.6	187.1
15	CON	62.1	340.6	327.5
16	CON	94.9	441.9	421
17	CON	21.6	124.8	119.4
18	CON	104.1	532.2	495.7
19	CON	83	555	527.8
20	CON	133	537.8	505.4
21	CON	79.1	410.8	389.6
22	CON	63.5	398.7	373.6
23	CON	55.8	288.2	273
24	CON	89.7	614.1	590.8
25	CON	133	537.8	505.4
26	CON	58.3	412	399.5
27	CON	52.8	236.8	232
28	CON	63.5	398.7	373.6
29	CON	58.2	448.3	424.4
30	CON	60.3	231.9	226.7
31	CON	35.9	277.9	265.7
32	CON	71	411.1	396.4
33	CON	63.4	395.9	373.9
34	CON	33.8	117	113.6
35	CON	69	572.4	547.5
36	CON	88.8	534.2	503.4
37	CON	87.4	353.2	337.6
38	CON	53.3	385.9	360.3
39	CON	48.3	210	288
40	CON	77.6	370.7	358.8
41	CON	63.8	356.3	331.5
42	CON	85	351.3	327.2
43	CON	79	520.8	498.2
44	CON	75	448.9	423.3
45	CON	63.6	462.3	438.1
46	CON	56.8	402.5	386
1	IND	73.8	423.2	403.8
2	IND	32.7	323.7	325
3	IND	33.5	261.4	221.4
4	IND	42	373.1	358.3
5	IND	130.7	470.3	442.9
6	IND	93.1	693	662
7	IND	156.6	447.1	432.3
8	IND	59	316.7	304.7
9	IND	88	372	359.1
10	IND	181	824.1	798.1
11	IND	83.1	433.4	415.9
12	IND	83.1	433.4	415.9
13	IND	62.7	439.4	407.4
14	IND	87.4	158.3	171.5
15	IND	16.8	95.3	92.7
16	IND	87.8	380.6	366
17	IND	38.6	291	286.5
18	IND	110.2	543.8	519.7
19	IND	86.6	595.8	565.5
20	IND	132.7	364.6	355.4
21	IND	137.4	300.2	305.4
22	IND	54.7	251.9	227.5
23	IND	102.3	205.3	207.4
24	IND	102.6	619.6	583.5
25	IND	132.7	364.6	355.4
26	IND	128.5	466.8	453.4
27	IND	99.3	234.3	225.3
28	IND	54.7	251.9	227.5
29	IND	53.1	393.4	354.8
30	IND	39.7	181.4	171.2
31	IND	31.2	170.7	158.9
32	IND	163.6	483.7	464.2
33	IND	61.5	446.8	432.1
34	IND	83.4	295.2	279.3
35	IND	56.2	303.4	288.2
36	IND	50.2	245.1	220.1
37	IND	72.7	320.1	302.2
38	IND	54.4	387.3	370.7
39	IND	100.7	691.2	658.2
40	IND	77	241.6	223.4
41	IND	120.2	279.5	217
42	IND	59.6	378.3	369.9
43	IND	104.4	488.1	471.5
44	IND	93.4	382.6	370.6
45	IND	56.9	375.3	357.2
46	IND	62.6	489.2	481.4
