# Supplementary material for: Foliar herbivory increases sucrose concentration in bracteal extrafloral nectar of cotton
Source: PLoS One. 2021 Oct 29;16(10):e0258836. doi: 10.1371/journal.pone.0258836 (PMC8555782; doi:10.1371/journal.pone.0258836)
Supplement: S2 Dataset — Concentrations are in mg/mL. These samples were collected to determine whether EF nectar collected from the first flower produced by the plant differed from the EF nectar collected from the second flower produced by the plant. The column “Identifier” again provides the ID number assigned to each plant. The “Flower” column describes which flower was sampled. (CSV) [file pone.0258836.s002.csv]

Identifier	Flower	Sucrose	Glucose	Fructose
1	First	24.4	190	177.1
1	Second	27.1	429.4	399.6
2	First	25.6	202.6	189.2
2	Second	50.7	484	437.5
3	First	27	216.9	202
3	Second	55.2	513.1	463.5
4	First	25.5	197.3	183.8
4	Second	36.6	481.1	450.6
5	First	33.3	462.6	434.4
5	Second	25.6	335.4	317.8
6	First	32.4	445.2	419.4
6	Second	30.4	404.9	380.4
7	First	49.6	448.4	404.1
7	Second	68.1	525.2	470.5
8	First	31.2	410.1	383.9
8	Second	63.8	468.8	420
9	First	49.7	469.2	426.7
9	Second	27.6	385.4	364.7
10	First	60	505.8	458
10	Second	47.3	343.7	312
11	First	23	416.7	394.5
11	Second	43.3	377.7	345.4
12	First	45.1	419.8	384
12	Second	39.7	362.1	332.4
13	First	29.3	390.2	369
13	Second	37	337.6	310
14	First	46.9	422	385.1
14	Second	25.9	404.1	382
15	First	67.5	352.3	317.9
15	Second	73.3	372.5	334.2
16	First	65.5	414.2	379.1
16	Second	68.4	370.5	339.9
17	First	27.3	431.7	407.6
17	Second	20.4	171.9	166.2
18	First	38.1	285.7	263.2
18	Second	48.9	435.5	399.7
19	First	38.2	265	244.3
19	Second	58	400.8	363.7
