# Supplementary material for: Foliar herbivory increases sucrose concentration in bracteal extrafloral nectar of cotton
Source: PLoS One. 2021 Oct 29;16(10):e0258836. doi: 10.1371/journal.pone.0258836 (PMC8555782; doi:10.1371/journal.pone.0258836)
Supplement: S3 Dataset — “Site” provides the site number and “Transect” provides the transect number. “Treatment” describes which artificial formulation the tube contained: “Constitutive” which mimicked the EF nectar of plants before fed on by herbivores, or “Induced” which mimicked the EF nectar of plants after being fed on by herbivores. 25 tubes of each treatment were used at each transect. “Count” provides the number of ants foraging at that tube 1 hr after the tube was placed at the transect. (TXT) [file pone.0258836.s003.txt]

Site	Transect	Treatment	Tube	Count
1	1	Constitutive	1	24
1	1	Constitutive	2	2
1	1	Constitutive	3	0
1	1	Constitutive	4	6
1	1	Constitutive	5	0
1	1	Constitutive	6	14
1	1	Constitutive	7	99
1	1	Constitutive	8	2
1	1	Constitutive	9	5
1	1	Constitutive	10	13
1	1	Constitutive	11	0
1	1	Constitutive	12	3
1	1	Constitutive	13	0
1	1	Constitutive	14	0
1	1	Constitutive	15	2
1	1	Constitutive	16	0
1	1	Constitutive	17	7
1	1	Constitutive	18	2
1	1	Constitutive	19	0
1	1	Constitutive	20	1
1	1	Constitutive	21	95
1	1	Constitutive	22	0
1	1	Constitutive	23	6
1	1	Constitutive	24	0
1	1	Constitutive	25	0
1	1	Induced	1	1
1	1	Induced	2	9
1	1	Induced	3	0
1	1	Induced	4	14
1	1	Induced	5	2
1	1	Induced	6	0
1	1	Induced	7	0
1	1	Induced	8	2
1	1	Induced	9	0
1	1	Induced	10	1
1	1	Induced	11	0
1	1	Induced	12	1
1	1	Induced	13	2
1	1	Induced	14	0
1	1	Induced	15	21
1	1	Induced	16	1
1	1	Induced	17	0
1	1	Induced	18	17
1	1	Induced	19	1
1	1	Induced	20	5
1	1	Induced	21	22
1	1	Induced	22	5
1	1	Induced	23	26
1	1	Induced	24	2
1	1	Induced	25	0
1	2	Constitutive	1	1
1	2	Constitutive	2	0
1	2	Constitutive	3	0
1	2	Constitutive	4	0
1	2	Constitutive	5	0
1	2	Constitutive	6	0
1	2	Constitutive	7	0
1	2	Constitutive	8	0
1	2	Constitutive	9	0
1	2	Constitutive	10	0
1	2	Constitutive	11	0
1	2	Constitutive	12	0
1	2	Constitutive	13	0
1	2	Constitutive	14	0
1	2	Constitutive	15	1
1	2	Constitutive	16	0
1	2	Constitutive	17	0
1	2	Constitutive	18	0
1	2	Constitutive	19	0
1	2	Constitutive	20	0
1	2	Constitutive	21	0
1	2	Constitutive	22	2
1	2	Constitutive	23	1
1	2	Constitutive	24	0
1	2	Constitutive	25	0
1	2	Induced	1	0
1	2	Induced	2	0
1	2	Induced	3	0
1	2	Induced	4	0
1	2	Induced	5	0
1	2	Induced	6	0
1	2	Induced	7	0
1	2	Induced	8	0
1	2	Induced	9	2
1	2	Induced	10	0
1	2	Induced	11	0
1	2	Induced	12	0
1	2	Induced	13	0
1	2	Induced	14	0
1	2	Induced	15	0
1	2	Induced	16	1
1	2	Induced	17	0
1	2	Induced	18	0
1	2	Induced	19	0
1	2	Induced	20	0
1	2	Induced	21	0
1	2	Induced	22	0
1	2	Induced	23	0
1	2	Induced	24	0
1	2	Induced	25	0
1	3	Constitutive	1	2
1	3	Constitutive	2	1
1	3	Constitutive	3	0
1	3	Constitutive	4	4
1	3	Constitutive	5	0
1	3	Constitutive	6	0
1	3	Constitutive	7	5
1	3	Constitutive	8	0
1	3	Constitutive	9	2
1	3	Constitutive	10	0
1	3	Constitutive	11	0
1	3	Constitutive	12	20
1	3	Constitutive	13	1
1	3	Constitutive	14	0
1	3	Constitutive	15	2
1	3	Constitutive	16	0
1	3	Constitutive	17	0
1	3	Constitutive	18	0
1	3	Constitutive	19	0
1	3	Constitutive	20	0
1	3	Constitutive	21	0
1	3	Constitutive	22	0
1	3	Constitutive	23	1
1	3	Constitutive	24	0
1	3	Constitutive	25	0
1	3	Induced	1	0
1	3	Induced	2	0
1	3	Induced	3	4
1	3	Induced	4	2
1	3	Induced	5	0
1	3	Induced	6	12
1	3	Induced	7	1
1	3	Induced	8	0
1	3	Induced	9	0
1	3	Induced	10	34
1	3	Induced	11	0
1	3	Induced	12	9
1	3	Induced	13	4
1	3	Induced	14	0
1	3	Induced	15	2
1	3	Induced	16	0
1	3	Induced	17	8
1	3	Induced	18	2
1	3	Induced	19	0
1	3	Induced	20	3
1	3	Induced	21	2
1	3	Induced	22	0
1	3	Induced	23	0
1	3	Induced	24	3
1	3	Induced	25	0
1	4	Constitutive	1	0
1	4	Constitutive	2	0
1	4	Constitutive	3	0
1	4	Constitutive	4	0
1	4	Constitutive	5	2
1	4	Constitutive	6	0
1	4	Constitutive	7	0
1	4	Constitutive	8	1
1	4	Constitutive	9	0
1	4	Constitutive	10	1
1	4	Constitutive	11	0
1	4	Constitutive	12	17
1	4	Constitutive	13	0
1	4	Constitutive	14	0
1	4	Constitutive	15	0
1	4	Constitutive	16	1
1	4	Constitutive	17	1
1	4	Constitutive	18	0
1	4	Constitutive	19	2
1	4	Constitutive	20	0
1	4	Constitutive	21	0
1	4	Constitutive	22	0
1	4	Constitutive	23	0
1	4	Constitutive	24	0
1	4	Constitutive	25	0
1	4	Induced	1	0
1	4	Induced	2	0
1	4	Induced	3	2
1	4	Induced	4	0
1	4	Induced	5	0
1	4	Induced	6	1
1	4	Induced	7	0
1	4	Induced	8	1
1	4	Induced	9	0
1	4	Induced	10	0
1	4	Induced	11	5
1	4	Induced	12	1
1	4	Induced	13	0
1	4	Induced	14	1
1	4	Induced	15	0
1	4	Induced	16	1
1	4	Induced	17	0
1	4	Induced	18	0
1	4	Induced	19	7
1	4	Induced	20	0
1	4	Induced	21	1
1	4	Induced	22	0
1	4	Induced	23	0
1	4	Induced	24	0
1	4	Induced	25	0
1	5	Constitutive	1	0
1	5	Constitutive	2	0
1	5	Constitutive	3	0
1	5	Constitutive	4	0
1	5	Constitutive	5	2
1	5	Constitutive	6	0
1	5	Constitutive	7	0
1	5	Constitutive	8	0
1	5	Constitutive	9	0
1	5	Constitutive	10	3
1	5	Constitutive	11	0
1	5	Constitutive	12	0
1	5	Constitutive	13	0
1	5	Constitutive	14	0
1	5	Constitutive	15	0
1	5	Constitutive	16	0
1	5	Constitutive	17	0
1	5	Constitutive	18	0
1	5	Constitutive	19	0
1	5	Constitutive	20	0
1	5	Constitutive	21	0
1	5	Constitutive	22	0
1	5	Constitutive	23	0
1	5	Constitutive	24	0
1	5	Constitutive	25	0
1	5	Induced	1	0
1	5	Induced	2	1
1	5	Induced	3	0
1	5	Induced	4	0
1	5	Induced	5	1
1	5	Induced	6	0
1	5	Induced	7	0
1	5	Induced	8	0
1	5	Induced	9	0
1	5	Induced	10	0
1	5	Induced	11	0
1	5	Induced	12	0
1	5	Induced	13	6
1	5	Induced	14	0
1	5	Induced	15	0
1	5	Induced	16	0
1	5	Induced	17	0
1	5	Induced	18	0
1	5	Induced	19	0
1	5	Induced	20	3
1	5	Induced	21	0
1	5	Induced	22	0
1	5	Induced	23	0
1	5	Induced	24	0
1	5	Induced	25	0
2	1	Constitutive	1	0
2	1	Constitutive	2	0
2	1	Constitutive	3	3
2	1	Constitutive	4	0
2	1	Constitutive	5	1
2	1	Constitutive	6	0
2	1	Constitutive	7	0
2	1	Constitutive	8	0
2	1	Constitutive	9	0
2	1	Constitutive	10	1
2	1	Constitutive	11	2
2	1	Constitutive	12	0
2	1	Constitutive	13	0
2	1	Constitutive	14	1
2	1	Constitutive	15	2
2	1	Constitutive	16	0
2	1	Constitutive	17	2
2	1	Constitutive	18	1
2	1	Constitutive	19	16
2	1	Constitutive	20	0
2	1	Constitutive	21	1
2	1	Constitutive	22	0
2	1	Constitutive	23	0
2	1	Constitutive	24	0
2	1	Constitutive	25	0
2	1	Induced	1	0
2	1	Induced	2	0
2	1	Induced	3	0
2	1	Induced	4	0
2	1	Induced	5	0
2	1	Induced	6	0
2	1	Induced	7	0
2	1	Induced	8	1
2	1	Induced	9	3
2	1	Induced	10	0
2	1	Induced	11	0
2	1	Induced	12	0
2	1	Induced	13	1
2	1	Induced	14	0
2	1	Induced	15	0
2	1	Induced	16	4
2	1	Induced	17	1
2	1	Induced	18	0
2	1	Induced	19	0
2	1	Induced	20	0
2	1	Induced	21	0
2	1	Induced	22	0
2	1	Induced	23	1
2	1	Induced	24	0
2	1	Induced	25	0
2	2	Constitutive	1	0
2	2	Constitutive	2	3
2	2	Constitutive	3	27
2	2	Constitutive	4	2
2	2	Constitutive	5	18
2	2	Constitutive	6	0
2	2	Constitutive	7	3
2	2	Constitutive	8	4
2	2	Constitutive	9	48
2	2	Constitutive	10	13
2	2	Constitutive	11	6
2	2	Constitutive	12	34
2	2	Constitutive	13	0
2	2	Constitutive	14	0
2	2	Constitutive	15	0
2	2	Constitutive	16	0
2	2	Constitutive	17	0
2	2	Constitutive	18	0
2	2	Constitutive	19	11
2	2	Constitutive	20	10
2	2	Constitutive	21	0
2	2	Constitutive	22	0
2	2	Constitutive	23	0
2	2	Constitutive	24	3
2	2	Constitutive	25	2
2	2	Induced	1	1
2	2	Induced	2	28
2	2	Induced	3	0
2	2	Induced	4	1
2	2	Induced	5	0
2	2	Induced	6	0
2	2	Induced	7	94
2	2	Induced	8	0
2	2	Induced	9	1
2	2	Induced	10	34
2	2	Induced	11	1
2	2	Induced	12	0
2	2	Induced	13	1
2	2	Induced	14	0
2	2	Induced	15	19
2	2	Induced	16	1
2	2	Induced	17	2
2	2	Induced	18	39
2	2	Induced	19	1
2	2	Induced	20	2
2	2	Induced	21	1
2	2	Induced	22	0
2	2	Induced	23	1
2	2	Induced	24	0
2	2	Induced	25	51
2	3	Constitutive	1	3
2	3	Constitutive	2	1
2	3	Constitutive	3	6
2	3	Constitutive	4	5
2	3	Constitutive	5	9
2	3	Constitutive	6	0
2	3	Constitutive	7	0
2	3	Constitutive	8	32
2	3	Constitutive	9	0
2	3	Constitutive	10	1
2	3	Constitutive	11	17
2	3	Constitutive	12	0
2	3	Constitutive	13	9
2	3	Constitutive	14	4
2	3	Constitutive	15	7
2	3	Constitutive	16	1
2	3	Constitutive	17	0
2	3	Constitutive	18	1
2	3	Constitutive	19	47
2	3	Constitutive	20	9
2	3	Constitutive	21	7
2	3	Constitutive	22	3
2	3	Constitutive	23	16
2	3	Constitutive	24	2
2	3	Constitutive	25	0
2	3	Induced	1	6
2	3	Induced	2	2
2	3	Induced	3	0
2	3	Induced	4	9
2	3	Induced	5	0
2	3	Induced	6	29
2	3	Induced	7	5
2	3	Induced	8	9
2	3	Induced	9	0
2	3	Induced	10	5
2	3	Induced	11	0
2	3	Induced	12	1
2	3	Induced	13	0
2	3	Induced	14	0
2	3	Induced	15	27
2	3	Induced	16	3
2	3	Induced	17	0
2	3	Induced	18	0
2	3	Induced	19	7
2	3	Induced	20	9
2	3	Induced	21	8
2	3	Induced	22	1
2	3	Induced	23	2
2	3	Induced	24	2
2	3	Induced	25	3
2	4	Constitutive	1	54
2	4	Constitutive	2	2
2	4	Constitutive	3	1
2	4	Constitutive	4	0
2	4	Constitutive	5	12
2	4	Constitutive	6	0
2	4	Constitutive	7	0
2	4	Constitutive	8	0
2	4	Constitutive	9	9
2	4	Constitutive	10	4
2	4	Constitutive	11	0
2	4	Constitutive	12	53
2	4	Constitutive	13	0
2	4	Constitutive	14	0
2	4	Constitutive	15	0
2	4	Constitutive	16	3
2	4	Constitutive	17	0
2	4	Constitutive	18	0
2	4	Constitutive	19	0
2	4	Constitutive	20	0
2	4	Constitutive	21	0
2	4	Constitutive	22	0
2	4	Constitutive	23	0
2	4	Constitutive	24	0
2	4	Constitutive	25	0
2	4	Induced	1	0
2	4	Induced	2	1
2	4	Induced	3	0
2	4	Induced	4	0
2	4	Induced	5	0
2	4	Induced	6	0
2	4	Induced	7	0
2	4	Induced	8	0
2	4	Induced	9	0
2	4	Induced	10	23
2	4	Induced	11	0
2	4	Induced	12	1
2	4	Induced	13	3
2	4	Induced	14	0
2	4	Induced	15	0
2	4	Induced	16	1
2	4	Induced	17	0
2	4	Induced	18	1
2	4	Induced	19	1
2	4	Induced	20	0
2	4	Induced	21	0
2	4	Induced	22	6
2	4	Induced	23	0
2	4	Induced	24	0
2	4	Induced	25	0
2	5	Constitutive	1	0
2	5	Constitutive	2	8
2	5	Constitutive	3	0
2	5	Constitutive	4	4
2	5	Constitutive	5	4
2	5	Constitutive	6	2
2	5	Constitutive	7	0
2	5	Constitutive	8	4
2	5	Constitutive	9	3
2	5	Constitutive	10	0
2	5	Constitutive	11	1
2	5	Constitutive	12	3
2	5	Constitutive	13	0
2	5	Constitutive	14	1
2	5	Constitutive	15	3
2	5	Constitutive	16	15
2	5	Constitutive	17	4
2	5	Constitutive	18	9
2	5	Constitutive	19	17
2	5	Constitutive	20	0
2	5	Constitutive	21	1
2	5	Constitutive	22	0
2	5	Constitutive	23	0
2	5	Constitutive	24	8
2	5	Constitutive	25	0
2	5	Induced	1	0
2	5	Induced	2	0
2	5	Induced	3	1
2	5	Induced	4	4
2	5	Induced	5	14
2	5	Induced	6	1
2	5	Induced	7	0
2	5	Induced	8	3
2	5	Induced	9	3
2	5	Induced	10	10
2	5	Induced	11	2
2	5	Induced	12	1
2	5	Induced	13	0
2	5	Induced	14	2
2	5	Induced	15	5
2	5	Induced	16	0
2	5	Induced	17	0
2	5	Induced	18	0
2	5	Induced	19	16
2	5	Induced	20	8
2	5	Induced	21	0
2	5	Induced	22	2
2	5	Induced	23	2
2	5	Induced	24	9
2	5	Induced	25	6
