# Supplementary material for: Foliar herbivory increases sucrose concentration in bracteal extrafloral nectar of cotton
Source: PLoS One. 2021 Oct 29;16(10):e0258836. doi: 10.1371/journal.pone.0258836 (PMC8555782; doi:10.1371/journal.pone.0258836)
Supplement: S1 Script — (R) [file pone.0258836.s004.R]

library(dplyr)
library(car)

dat<- read.csv("S1 Dataset.csv")
#checking for proper structure
dat$Status<- as.factor(dat$Status)
dat$Identifier<- as.factor(dat$Identifier)
str(dat)

#sucrose anova, checking normality assumptions
aov1<- aov(Sucrose^(1/2) ~ Status + Error(Identifier),
                       data = dat)
summary(aov1)
shapiro.test(aov1$Within$residuals) #normal dist
leveneTest(Sucrose^(1/2) ~ Status,
           data = dat)            #no heteroscedasticity

#monosaccharides (hexoses) anova, checking assumptions
monosums<- rowSums(select(dat,Glucose,Fructose))
totalsugars<- rowSums(select(dat,Sucrose, Glucose,Fructose))
dat<- cbind(dat, monosums, totalsugars)
aov2<- aov(sqrt(monosums) ~ Status + Error(Identifier),
           data = dat)
summary(aov2)
shapiro.test(aov2$Within$residuals) #slightly non-normal
leveneTest(monosums^(1/2) ~ Status,
           data = dat)          #but no heteroscedasticity

#total sugars anova, checking assumptions
aov3<- aov(sqrt(totalsugars) ~ Status + Error(Identifier),
             data = dat)
summary(aov3)
shapiro.test(aov3$Within$residuals) #slightly non-normal
leveneTest(totalsugars^(1/2) ~ Status,
           data = dat)            #but no heteroscedasticity


#plotting
library(beeswarm)
#plotting sucrose
windows()
sucmeans<- tapply(dat$Sucrose, dat$Status, mean)
sucse<- tapply(dat$Sucrose, dat$Status, function(x){sd(x)/sqrt(46)})
beeswarm(Sucrose ~ Status, data=dat, labels = c("", ""),
         pch = 16, col = c("cornflower blue", "coral"), xlab = "", 
         ylab="", main = "")
with(dat, arrows(c(1,2), sucmeans+sucse, c(1,2), sucmeans-sucse,
                 code=3, angle=90, length = 0.4))
with(dat, points(sucmeans, pch="_", cex=1.5))

#plotting hexose
monomeans<- tapply(dat$monosums, dat$Status, mean)
monose<- tapply(dat$monosums, dat$Status, function(x){sd(x)/sqrt(46)})
beeswarm(monosums ~ Status, data=dat, labels = c("", ""),
         pch = 16, col = c("cornflower blue", "coral"), xlab = "", 
         ylab="", main = "")
with(dat, arrows(c(1,2), monomeans+monose, c(1,2), monomeans-monose,
                     code=3, angle=90, length = 0.4))
with(dat, points(monomeans, pch="_", cex=1.5))

#plotting total sugars
totmeans<- tapply(dat$totalsugars, dat$Status, mean)
totse<- tapply(dat$totalsugars, dat$Status, function(x){sd(x)/sqrt(46)})
beeswarm(totalsugars ~ Status, dat, labels = "",
         pch = 16, col = c("cornflower blue", "coral"), xlab = "",
         ylab="", main = "")
with(dat, points(totmeans, pch="_", cex=1.5))
with(dat, arrows(c(1,2), totmeans+totse, c(1,2), totmeans-totse,
                      code=3, angle=90, length = 0.4))
