# Supplementary material for: Foliar herbivory increases sucrose concentration in bracteal extrafloral nectar of cotton
Source: PLoS One. 2021 Oct 29;16(10):e0258836. doi: 10.1371/journal.pone.0258836 (PMC8555782; doi:10.1371/journal.pone.0258836)
Supplement: S2 Script — (R) [file pone.0258836.s005.R]

#Test for differences between 1st position flowers on neighboring branches
#No herbivores, no fungal treatments
library(car)
fsdat<- read.csv("S2 Dataset.csv")
str(fsdat) #check data loaded properly
fsmonos<- rowSums(fsdat[,4:5]) #make column for hexose
fstot<- rowSums(fsdat[,3:5]) #make column for total sugars
fsdat<- cbind(fsdat,fsmonos,fstot) #add columns to dataset 

#sucrose anova in position test, checking assumptions
aov4<- aov(sqrt(Sucrose) ~ Flower + Error(Identifier), fsdat) 
summary(aov4)
shapiro.test(aov4$Within$residuals) #normal dist
leveneTest(sqrt(Sucrose) ~ Flower, fsdat) #no heteroscedasticity

#Hexose anova in position test, checking assumptions
summary(aov5<- aov(sqrt(fsmonos) ~ Flower + Error(Identifier), fsdat))
shapiro.test(aov5$Within$residuals) #not normal dist
leveneTest(sqrt(fsmonos) ~ Flower, fsdat) #but still no heteroscedasticity

#total sugars anova in position test, checking assumptions
summary(aov6<- aov(sqrt(fstot) ~ Flower +Error(Identifier), fsdat))
shapiro.test(aov6$Within$residuals) #again not normal dist
leveneTest(sqrt(fstot) ~ Flower, fsdat) #but still no heteroscedasticity
