# Supplementary material for: Foliar herbivory increases sucrose concentration in bracteal extrafloral nectar of cotton
Source: PLoS One. 2021 Oct 29;16(10):e0258836. doi: 10.1371/journal.pone.0258836 (PMC8555782; doi:10.1371/journal.pone.0258836)
Supplement: S3 Script — (R) [file pone.0258836.s006.R]

library(lme4)
library(glmmTMB)
library(DHARMa)
library(car)

raw_data<- read.delim("S3 Dataset.txt")
### All species together ###
data_hit<-data.frame(raw_data,Hit=1)
data_hit[which(raw_data$Count==0),"Hit"]<-0

### HIT - Percent of tubes with ants inside ###
data_averageHit<-aggregate(Hit~Site+Transect+Treatment,data=data_hit,function(x){sum(x)/25*100})

## Stats -> Bernouilli response -> Generalized Linear Model with Mixed Effects -> Binomial family
# Model
summary(model_hit<-glmer(as.factor(Hit)~Treatment+(1|Site/Transect),data=data_hit,family=binomial(link=logit)))
# Anova table for the model
Anova(model_hit)
# Diagnositics
simulateResiduals(model_hit,n=1000,plot=T) # valid model


#plotting####
hitpercent<- as.numeric(unlist(data_averageHit$Hit))
site1<- subset(data_averageHit, Site=="1")
site2<- subset(data_averageHit, Site=="2")
data_averageHit$Site<- as.factor(data_averageHit$Site)
data_averageHit$Transect<- as.factor(data_averageHit$Transect)
str(data_averageHit)

stripchart(Hit ~ Treatment, data = site1,
           at=c(1.1,1.8),
           method = "jitter", vertical = T,
           ylab= "", ylim = c(0,100), main="",
           pch= 1,
           xlim = c(.8,2.2), col=c("cornflower blue", "coral"))

stripchart(Hit ~ Treatment, data = site2,
           at=c(1.1,1.8),
          method = "jitter", vertical = T, add = T, ylab="",
          pch = 0, col=c("cornflower blue", "coral"))

conhits<- subset(data_averageHit, Treatment =="Constitutive")
conmean<- mean(conhits$Hit)
conse<- sd(conhits$Hit)/sqrt(10)

indhits<- subset(data_averageHit, Treatment =="Induced")
indmean<- mean(indhits$Hit)
indse<- sd(indhits$Hit)/sqrt(10)

arrows(1.1,conmean+conse, 1.1, conmean-conse,code = 3, angle=90, length=.2)
arrows(1.8, indmean+indse, 1.8, indmean-indse, code=3, angle=90, length=.2)

points(x=1.1, y=conmean, pch = "-", cex=2)
points(x=1.8, y=indmean, pch= "-", cex=2)


# RECRUITMENT-Number of ants in the tubes with at least one ant ####
data_Recruitment<-droplevels(subset(data_hit,Hit==1))
# Average number of ants per tube hit
data_averageRecruit<-aggregate(Count~Site+Transect+Treatment,data=data_Recruitment,mean)

## Stats -> Count data -> Generalized Linear Model with Mixed Effects -> Poisson or Negative binomial family####
# Poisson
summary(model_recruit_poisson<-glmer(log(Count)~Treatment+(1|Site/Transect),data=data_Recruitment,family=poisson))
simulateResiduals(model_recruit_poisson,n=1000,plot=T) # NO - Overdispersion
# Negative binomial
summary(model_recruit_negbin<-glmer.nb(Count~Treatment+(1|Site/Transect),data=data_Recruitment))
simulateResiduals(model_recruit_negbin,n=1000,plot=T) # Still no but better, overdispersion?

# Diagnostic tests
testDispersion(model_recruit_negbin)
testZeroInflation(model_recruit_negbin) # Looks like zero inflation - there are not enough zeros in the data (they were deleted)

# Model: zero-truncated negative binomial with quadratic param
summary(model_recruit_zeroinfl<-glmmTMB(Count~Treatment+(1|Site/Transect),data=data_Recruitment,family=truncated_nbinom2))
quartz(height=5,width=6)
simulateResiduals(model_recruit_zeroinfl,n=1000,plot=T) # okay
# Anova table
Anova(model_recruit_zeroinfl)


#plotting####
recs1<- subset(data_averageRecruit, Site=="1")
recs2<- subset(data_averageRecruit, Site=="2")

stripchart(Count ~ Treatment, data = data_averageRecruit,
           vertical = T, method = "jitter", pch=c(1,0)[as.factor(data_averageRecruit$Site)])


stripchart(Count ~ Treatment, data = recs1,
           at=c(1.1,1.8),
           method = "jitter", vertical = T,
           ylab= "", main="Average Recruitment",
           pch= 1,
           xlim = c(.8,2.2), col=c("cornflower blue", "coral"))

stripchart(Count ~ Treatment, data = recs2,
           at=c(1.1,1.8),
           method = "jitter", vertical = T, add = T, ylab="",
           pch = 0, col=c("cornflower blue", "coral"))

countmeans<- tapply(data_averageRecruit$Count, data_averageRecruit$Treatment, mean)
countse<- tapply(data_averageRecruit$Count, data_averageRecruit$Treatment, function(x){sd(x/sqrt(10))})

arrows(c(1.1,1.8),countmeans+countse, c(1.1,1.8), countmeans-countse,code = 3, angle=90, length=.2)

points(c(1.1,1.8), countmeans, pch = "-", cex=2)
